# Supplementary material for: Hypermethylation of Genes Detected in Urine from Ghanaian Adults with Bladder Pathology Associated with Schistosoma haematobium Infection
Source: PLoS One. 2013 Mar 18;8(3):e59089. doi: 10.1371/journal.pone.0059089 (PMC3601097; doi:10.1371/journal.pone.0059089)
Supplement: Table S1 — Primers and probes sequences and annealing temperatures used for QMSP. (XLSX) [file pone.0059089.s001.xlsx]

## Sheet: Sheet1
Supplemental Table 1. Primers and probes sequences and annealing temperatures used for QMSP.
Gene	Forward 5´-3´ (primer)	Probe 5´-3´ (6-FAM-5’- 3’-6-TAMRA)	Reverse 5´-3´ (primer)	GenBank #	Amplicon size, bp;	Annealing temperature, °C
					(nucleotide range)
ACTB	TGGTGATGGAGGAGGTTTAGTAAGT (390–414)	ACCACCACCCAACACACAATAACAAACACA (432–461)	AACCAATAAAACCTACTCCTCCCTTAA (496–522)	Y00474	133; (390–522)	60
RASSF1A	GCGTTGAAGTCGGGGTTC (45–62)	ACAAACGCGAACCGAACGAAACCA (69–92)	CCCGTACTTCGCTAACTTTAAACG (96–119)	NM 007182	75; (45–119)	60
RAR–β2	GGGATTAGAATTTTTTATGCGAGTTGT (907–934)	TGTCGAGAACGCGAGCGATTCG (948–969)	TACCCCGACGATACCCAAAC (980–999)	X56849	93; (907–999)	60
RUNX3	CGTTTTAGCGTTAGGGAGTTACG (676-699)	TCTGAGAGAGGGCGGTAAGGGCG(700-722)	AACGTCCGAATCCCACGA (726-744)	NM004350	68:(676-744)	60
TIMP3	GCGTCGGAGGTTAAGGTTGTT (1051–1072)	AACTCGCTCGCCCGCCGAA (1081–1099)	CTCTCCAAAATTACCGTACGCG (1122–1143)	U33110	93; (1051–1143)	62
MGMT	CGAATATACTAAAACAACCCGCG (1029–1051)	AATCCTCGCGATACGCACCGTTTACG (1084–1109)	GTATTTTTTCGGGAGCGAGGC (1130–1150)	X61657	122; (1029–1150)	60
P16	TTATTAGAGGGTGGGGCGGATCGC (25–48)	AGTAGTATGGAGTCGGCGGCGGG (99–121)	GACCCCGAACCGCGACCGTAA (154–174)	U12818	150; (25–174)	60
ARF	ACGGGCGTTTTCGGTAGTT(5447–5465)	CGACTCTAAACCCTACGCACGCGAAA (5468–5493)	CCGAACCTCCAAAATCTCGA (5496–5515)	AF082338	68; (5447–5515)	60
